# Supplementary material for: Genomic insights into the origin, domestication and diversification of Brassica juncea
Source: Nat Genet. 2021 Sep 6;53(9):1392–402. doi: 10.1038/s41588-021-00922-y (PMC8423626; doi:10.1038/s41588-021-00922-y)
Supplement: Supplementary file 3 — Supplementary Tables 1–42 [file 41588_2021_922_MOESM3_ESM.xlsx]

## Sheet: S1
Supplementary Table 1: Summary of genome sequencing strategy for Brassica juncea var. Sichuan Yellow.
Sequencing platform /Library Type	Total data (Gb)	Read length (bp)	N50	Depth
Illumina	137.85	150bp	-	~130x
PacBio	98.4	-	13.62Kb	~93 x
BioNano	213.45	-	304Kb	~202x
Hi-C	163.82	150bp	-	~155x
(a) Illumina paired-end data
Insert size	350bp
Number of reads	459489529
Raw Base (bp)	137846858700
Effective Rate(%)	99.77
Q30 (%)	94.31
GC (%)	38.19
(b) PacBio sequencing data
Number of reads	12636570
Raw Base (bp)	98401670288
Read length (max.)	174393
Read length (mean)	7787
Read length (N50)	13625
(c) BioNano sequencing data
Bionano high-quality data	stats
Enzyme	BspQI
Total number of molecules	760907
Total length (Gb)	213.45
Average length (kb)	281.052
Molecule N50 (kb)	304.44
Label density (/100kb)	15.026
Bionano assembly results
Number of genome maps	545
Total Genome Map Length (Mb)	945.695
Mean Genome Map Length (Mb)	1.735
Genome Map N50 (Mb)	2.65
(d) Hi-C data
	Number of reads	Percentage%
Total pairs processed	549407601	100
Unique paired alignments	234790011	42.7351
Valid interaction pairs	229788170	41.8247
Dangling end pairs	2587444	0.470952
Religation pairs	2281124	0.415197
Self Cycle pairs	128687	0.0234229
Dumped pairs	4586	<0.01

## Sheet: S2
Supplementary Table 2: Statistics of Brassica juncea var. Sichuan Yellow genome.
	Assembly V1	Assembly V2	Assembly V3	Final Assembly
Total assembly size (bp)	889296707	951360876	951360876	933496244
Longest scaﬀold (bp)	26872414	34920745	76657730	76001744
Number of contigs	2329	2329	2364	2529
N50 contig length (bp)	2562109	2562109	2250000	1926153
L50 contig count	84	84	94	101
Number of scaﬀolds	2153	1897	1568	1550
N50 scaﬀold length (bp)	2680349	5871921	62186633	59341207
L50 scaﬀold count	79	41	7	7
N90 scaﬀold length (bp)	251516	364703	19449327	22581918
L90 scaﬀold count	512	245	18	17
Missing bases (%)	0.03	6.55	6.55	4.76

## Sheet: S3
Supplementary Table 3: Characteristics of the linkage map of Brassica juncea developed from a RIL population between Sichuan Yellow and Purple Leaf Mustard.
Linkage group	Chromosome*	Marker number	Genetic length (cM)	Average genetic distance (cM)	Max gap (cM)
lg1	A01	870	86.15	0.1	5.49
lg2	A02	610	37.95	0.06	3.91
lg3	A03	583	107.77	0.18	5.38
lg4	A04	498	54.67	0.11	3.38
lg5	A05	509	88.88	0.17	3.89
lg6	A06	572	91.69	0.16	4.15
lg7	A07	677	80.75	0.12	7.45
lg8	A08	675	67.22	0.1	6.62
lg9	A09	1841	122.06	0.07	1.99
lg10	A10	571	59.26	0.1	4.69
lg11	B07	1073	75.23	0.07	6.25
lg12	B05	1081	92.05	0.09	4.28
lg13	B08	1399	95.06	0.07	14.37
lg14	B06	744	105.37	0.14	5.18
lg15	B01	617	77.35	0.13	4.29
lg16	B04	454	71.35	0.16	4.42
lg17	B03	726	75.14	0.1	7.32
lg18	B02	2043	138.9	0.07	4.89
Total		15543	1526.84	0.1	14.37
* The chromosomes were numbered to match the international convention (http://www.brassica.info/resource/maps/lg-assignments.php).

## Sheet: S4
Supplementary Table 4: Comparison of the features of the assembled Brassica juncea Sichuan Yellow genome with previously reported genomes of B. juncea Tumida (V1.5) and Varuna.
Subgenome		B. juncea var. SY			B. juncea var. Tumida (V1.5)a			B. juncea var. Varunab
	Chromosome	Chromosome Size (Mb)	Gaps (%)	Anchored percentage (%)	Chromosome size (Mb)	Gaps (%)	Anchored percentage (%)	Chromosome size (Mb)	Gaps (%)	Anchored percentage (%)
BjuA	A01	34.75	0.220627	9.48857	38.84	21.84	10.54	44.73	12.73	10.89
	A02	34.1461	0.10318	9.32245	33.16	10.06	9	32.14	0.59	8.12
	A03	38.7799	0.274567	10.5875	40.7	8.49	11.04	33.61	0.02	8.36
	A04	22.5819	0.0954259	6.16523	25.57	14.84	6.94	23.05	2.78	5.75
	A05	32.6426	0.0467303	8.91195	28.36	11.28	7.69	34.19	4.7	8.54
	A06	35.7103	8.76608	9.74947	29.21	5.91	7.92	40.22	17.1	10.02
	A07	30.0075	0.491583	8.19254	30.95	15.5	8.39	28.9	1.08	7.19
	A08	25.2665	1.07799	6.89817	25	10.41	6.78	28.6	8.78	7.11
	A09	70.2683	8.11958	19.1844	52.97	19.47	14.37	47.39	2.14	11.79
	A10	22.1712	3.76509	6.05309	18.38	4.69	4.99	20.8	6.88	5.17
	total	346.324	2.82	94.55	323.15	13.17	87.66	333.05	5.72	82.93
	NA	19.9498	8.94977		45.49	3.48
BjuB	B01	57.7443	4.10482	10.9612	39.1	17.53	7.04	56.4 (B05)*	2.16	10.31
	B02	76.0017	5.30715	14.4269	52.65	25.23	9.49	73.85 (B08)*	1.73	13.49
	B03	61.2512	4.10124	11.6269	64.58	28.26	11.63	58.58 (B07)*	0.82	10.7
	B04	57.3244	3.97615	10.8815	29.44	4.12	5.3	59.04 (B06)*	1.12	10.78
	B05	66.4152	2.94765	12.6072	45.54	17.8	8.2	67.26 (B02)*	0.66	12.28
	B06	71.6869	13.2502	13.6079	40.4	19.21	7.28	65.94 (B04)*	3.24	12.06
	B07	59.3412	6.78104	11.2644	56.73	25.48	10.22	59.07 (B01)*	1.72	10.79
	B08	71.196	7.90061	13.5147	49.13	24.06	8.85	67.4 (B03)*	1.92	12.31
	total	520.961	6.13	98.89	377.59	21.65	68.03	507.74	1.67	92.73
	NA	5.8441	0.0170942		177.48	3.56
Unknown		66.2064	2.7		18.57			35.4
B. juncea		867.29	4.76	92.91	700.74		74.37	840.2
NA: non-anchored
aData from Yang, J. et al. Reply to: ‘Organization of the genome sequence of the polyploid crop species Brassica juncea’. Nat Genet 50, 1497-1498 (2018).
bData from Paritosh et al. A chromosome-scale assembly of allotetraploid Brassica juncea (AABB) elucidates comparative architecture of the A and B genomes. Plant Biotechnol J (2020) doi:10.1111/pbi.13492
*The nomenclature of B subgenomes of Varuna is not in agreement with the international convention of the Brassica community, and were re-identified by syntenic comparison with SY .

## Sheet: S5
Supplementary Table 5: List of genes for major phenotypic traits reported in Brassica juncea
Traits	Gene	SY Homolog	Reference
Flowering time	PAT1	BjuA02g06090S	Muntha et al, 2019
Flowering time	PAT1	BjuB08g15840S	Muntha et al, 2019
Flowering time	CO	BjuA01g00440S	Zhao et al, 2019
Flowering time	FT	BjuA07g35960S	Zhao et al, 2019
Flowering time	SOC1	BjuA03g36630S	Zhao et al, 2019
Flowering time	SOC1	BjuA04g28270S	Zhao et al, 2019
Flowering time	J3	BjuB02g34070S	Zhou et al, 2018
Flowering time	J3	BjuA10g16140S	Zhou et al, 2018
Flowering time	J3	BjuA10g16130S	Zhou et al, 2018
Flowering time	HDA9	BjuA06g23680S	Jiang et al, 2018
Flowering time	HDA9	BjuB08g14560S	Jiang et al, 2018
Pod shatter resistance	IND	BjuA03g30850S	Jaradat et al. 2014
Pod shatter resistance	IND	BjuB08g10390S	Jaradat et al. 2014
Pod shatter resistance	FUL	BjuA03g18330S	Jaradat et al. 2014
Pod shatter resistance	FUL	BjuA09g65050S	Jaradat et al. 2014
Pod shatter resistance	FUL	BjuB07g34170S	Jaradat et al. 2014
Pod shatter resistance	GA4	BjuA06g32070S	Jaradat et al. 2014
Pod shatter resistance	GA4	BjuA09g07300S	Jaradat et al. 2014
Seed weight	CKX1	BjuA03g38170S	Dhaka et al, 2017
Seed weight	AtGRF3	BjuA03g41020S	Dhaka et al, 2017
Seed weight	SGT	BjuA03g28300S	Dhaka et al, 2017
Seed weight	DA2	BjuA07g36980S	Dhaka et al, 2017
Seed weight	MYB56	BjuA10g18770S	Dhaka et al, 2017
Fatty acid biosynthesis	FAE1.1	BjuA08g14230S	Rout et al, 2018; Saini et al, 2019
Fatty acid biosynthesis	FAE1.2	BjuB03g42000S	Rout et al, 2018; Saini et al, 2019
Fatty acid biosynthesis	FAD2	BjuA01g05200S	Xue et al, 2020
Fatty acid biosynthesis	FAD2	BjuA05g32120S	Xue et al, 2020
Fatty acid biosynthesis	FAD2	BjuB07G47080S	Xue et al, 2020
Fatty acid biosynthesis	FAD2	BjuB01g06950S	Xue et al, 2020
Fatty acid biosynthesis	FAD3	BjuA05g12840S	Xue et al, 2020
Fatty acid biosynthesis	FAD3	BjuB01g39030S	Xue et al, 2020
Fatty acid biosynthesis	FAD3	BjuA04g18940S	Xue et al, 2020
Fatty acid biosynthesis	FAD3	BjuA03g43880S	Xue et al, 2020
Glucosinolate biosynthesis	CYP79F1	BjuB06g21670S	Rout et al, 2015; Sharma et al, 2016
Glucosinolate biosynthesis	CYP83A1.1	BjuB06g01780S	Meenu et al, 2015
Glucosinolate biosynthesis	BjuMYB28-1	BjuB04g51840S	Augustine et al, 2013
Glucosinolate biosynthesis	BjuMYB28-2	BjuB07g34430S	Augustine et al, 2013; Rout et al, 2015
Glucosinolate biosynthesis	BjuMYB28-3	BjuA02g02620S	Augustine et al, 2013
Glucosinolate biosynthesis	BjuMYB28-4	BjuA03g17960S	Augustine et al, 2013; Rout et al, 2015
Glucosinolate biosynthesis	MYB28	BjuA09g64850S	Rout et al, 2015
Glucosinolate biosynthesis	MYB29	BjuB08g58100S	Rout et al, 2015
Disease resistance	BjuWRR1	BjuA05g07950S	Arora et al, 2019
Disease resistance	Rlm6	BjuB01g34590S	Rashid et al, 2018
Disease resistance	Rcr6	BjuA08g18010S	Chang et al, 2019
Disease resistance	Rcr6	BjuB03g47370S	Chang et al, 2019
Disease resistance	NPR1	BjuA08g17580S	Ali et al. 2017
Purple leaf color	BjPl1	BjuB05g10780S	Zhao et al, 2017
White flower	BjPC1	BjuA02g08050S	Zhang et al, 2018
White flower	BjPC2	BjuB04g47420S	Zhang et al, 2018
Multilocular	CLV1	BjuA07g35080S	Xu et al, 2017; Xiao et al, 2018
Multilocular	CLV1	BjuB03g13990S	Chen et al, 2018
Yellow seed	TT8	BjuA09g45700S	Liu et al. 2009
Yellow seed	TT8	BjuB08g18790S	Liu et al. 2009
Cadmium resistance	BjPCR1	BjuB02g08220S	Song et al. 2011
Cadmium resistance	HMA4	BjuB03g01990S	Wang et al, 2019
References
1. Muntha, S. T. et al. Phytochrome A signal transduction 1 and CONSTANS-LIKE 13 coordinately orchestrate shoot branching and flowering in leafy Brassica juncea. Plant Biotechnol J. 17, 1333-1343 (2019).
2. Zhao, N. et al. Identification of Flowering Regulatory Genes in Allopolyploid Brassica juncea. Horticultural Plant J. 5, 109-119 (2019).
3. Zhou, W. et al. The protein J3 regulates flowering through directly interacting with the promoter of SOC1 in Brassica juncea. Biochem Biophys Res Commun. 496, 1217-1221 (2018).
4. Jiang, W., Wei, D., Zhou, W., Wang, Z. & Tang, Q. HDA9 interacts with the promoters of SOC1 and AGL24 involved in flowering time control in Brassica juncea. Biochem Biophys Res Commun. 499, 519-523 (2018).
5. Jaradat, M. R., Ruegger, M., Bowling, A., Butler, H., & Cutler, A. J. A comprehensive transcriptome analysis of silique development and dehiscence in Arabidopsis and Brassica integrating genotypic, interspecies and developmental comparisons. GM crops & food 5, 302-320 (2014).
6. Dhaka, N. Genetic dissection of seed weight by QTL analysis and detection of allelic variation in Indian and east European gene pool lines of Brassica juncea. Theor Appl Genet 130, 293-307 (2017)
7. Rout K, et al. QTL landscape for oil content in Brassica juncea: analysis in multiple bi-parental populations in high and “0” erucic background. Front. Plant Sci. 9, 1448 (2018).
8. Saini, N. et al. Promoter polymorphism in FAE1.1 and FAE1.2 genes associated with erucic acid content in Brassica juncea. Mol Breeding 39,75 (2019)
9. Xue, Y. et al. Whole-genome mining and in silico analysis of FAD gene family in Brassica juncea. J. Plant Biochem. Biotechnol. 29, 149-154 (2020).
10. Sharma, M., Mukhopadhyay, A., Gupta, V., Pental, D. & Pradhan, A. K. BjuB.CYP79F1 regulates synthesis of propyl fraction of aliphatic glucosinolates in oilseed mustard Brassica juncea: functional validation through genetic and transgenic approaches. PLoS ONE 11, e0150060 (2016).
11. Meenu, Augustine, R., Majee, M., Pradhan, A. K. & Bisht, N. C. Genomic origin, expression differentiation and regulation of multiple genes encoding CYP83A1, a key enzyme for core glucosinolate biosynthesis, from the allotetraploid Brassica juncea. Planta 241, 651-65 (2015).
12. Augustine, R., Majee, M., Gershenzon, J. & Bisht, N. C. Four genes encoding MYB28, a major transcriptional regulator of the aliphatic glucosinolate pathway, are differentially expressed in the allopolyploid Brassica juncea. J Exp Bot. 64,4907-4921 (2013).
13. Rout, K. et al. Deciphering allelic variations for seed glucosinolate traits in oilseed mustard (Brassica juncea) using two bi-parental mapping populations. Theor Appl Genet. 128, 657‐666. (2015).
14. Arora, H. et al. BjuWRR1, a CC‑NB‑LRR gene identified in Brassica juncea, confers resistance to white rust caused by Albugo candida. Theor Appl Genet 132, 2223-2236 (2019).
15. Rashid, M. H., Zou, Z. & Fernando, W. G. D. Development of molecular markers linked to the Leptosphaeria maculans resistance gene Rlm6 and inheritance of SCAR and CAPS markers in Brassica napus × Brassica juncea interspecific hybrids. Plant Breed. 137, 402-411 (2018).
16. Chang, A. et al. Clubroot resistance gene Rcr6 in Brassica nigra resides in a genomic region homologous to chromosome A08 in B. rapa. BMC Plant Biology 19, 224 (2019).
17. Ali, S. et al. Overexpression of NPR1 in Brassica juncea confers broad spectrum resistance to fungal pathogens. Front. Plant Sci. 8, 1693 (2017).
18. Zhao, Z. et al. Fine mapping the BjPl1 gene for purple leaf color in B2 of Brassica juncea L. through comparative mapping and whole-genome re-sequencing. Euphytica 213, 80 (2017).
19. Zhang, X. et al. Inheritance and gene mapping of the white flower trait in Brassica juncea. Mol Breeding 38, 20 (2018)
20. Zhang, X. et al. Fine-mapping and candidate gene analysis of the Brassica juncea white-flowered mutant Bjpc2 using the whole-genome resequencing. Mol Genet Genomics 293, 359-370 (2018)
21. Xu, P. et al. Trilocular phenotype in Brassica Juncea L. resulted from interruption of CLAVATA1 gene homologue (BjMc1) transcription. Sci Rep 7, 3498 (2017)
22. Xiao, L. et al. Mutations in the CDS and promoter of BjuA07.CLV1 Cause a multilocular trait in Brassica juncea. Sci Rep. 8, 5339 (2018).
23. Chen, C., Xiao, L., Li, X. & Du, D. Comparative mapping combined with map-based cloning of the Brassica juncea genome reveals a candidate gene for multilocular rapeseed. Front. Plant Sci. 9, 1744 (2018).
24. Liu, X. et al. Inheritance, mapping, and origin of yellow-seeded trait in Brassica juncea. Acta Agron. Sinica 35, 839-847 (2009).
25. Song, W. Y., Choi, K. S., Alexis, de. A., Martinoia, E. & Lee, Y. Brassica juncea plant cadmium resistance 1 protein (BjPCR1) facilitates the radial transport of calcium in the root. Proc Natl Acad Sci USA. 108, 19808-19813 (2011).
26. Wang, J. et al. A repeat region from the Brassica juncea HMA4 gene BjHMA4R is specifically involved in Cd2+ binding in the cytosol under low heavy metal concentrations. BMC Plant Biol. 19, 89 (2019).

## Sheet: S6
Supplementary Table 6: Comparison in genome assembly quality among Brassica genomes.
Genome	Total assembly size (bp)	Total contig size (bp)	Contig N50 (bp)	Busco	Cegma	Clustered rate	Assemble Strategy
B. juncea (SY)	933496244	889060942	1926153	0.985	0.996	0.929	PacBio + BioNano + Hi-C + Genetic Map
B. juncea (Varuna)1	876702096	869539390	5734093	NA	NA	NA	PacBio + BioNano + Genetic Map
B. juncea (T84-66) V1.52	937030072	752095125	59289	0.979	0.9839	0.827	IIlumina + PacBio + BioNano + Genetic Map
B. napus (Darmor) V4.13	850292103	738348646	37644	0.976	0.9758	0.759	454 GS FLX Titanium+ BAC +Illumina + Genetic Map
B. rapa (Chiifu) V3.04	353140194	351063200	1393682	0.98	0.9677	0.839	PacBio + BioNano + Hi-C + Genetic Map
B. rapa (Z1)5	401926910	368960336	5519976	0.977	0.9919	0.8884	Nanopore + BioNano
B. nigra (CGN07651)6	484372969	458363431	16009	0.948	0.9798	0.8126	IlIumina + Hi-c
B. nigra (Ni100-LR)7	506000232	505987728	17127000	0.97	NA	NA	Nanopore + Hi-C + Genetic Map
B. oleracea (HDEM)5	554977060	545017856	9491203	0.969	0.996	0.9529	Nanopore + BioNano + Genetic Map
B. oleracea (TO1000DH)8	488622507	445615242	21614	0.97	0.9879	0.9145	BAC + Genetic Map
Reference
1. Paritosh K. et al. A chromosome-scale assembly of allotetraploid Brassica juncea (AABB) elucidates comparative architecture of the A and B genomes. Plant Biotechnol J (2020) doi:10.1111/pbi.13492.
2. Yang, J., Ji, C., Liu, D., Wang, X. & Zhang, M. Reply to: ‘Organization of the genome sequence of the polyploid crop species Brassica juncea’. Nat. Genet. 50, 1497–1498 (2018).
3. Chalhoub, B. et al. Early allopolyploid evolution in the post-Neolithic Brassica napus oilseed genome. Science 345, 950-953 (2014).
4. Zhang, L. et al. Improved Brassica rapa reference genome by single-molecule sequencing and chromosome conformation capture technologies. Hortic. Res. 5, 50 (2018).
5. Belser, C. et al. Chromosome-scale assemblies of plant genomes using nanopore long reads and optical maps. Nat. Plants 4, 879-887 (2018).
6. Wang, W. L. et al. Chromosome level comparative analysis of Brassica genomes. Plant Mol. Biol. 99, 237-249 (2019).
7. Perumal, S. et al. A high-contiguity Brassica nigra genome localizes active centromeres and defines the ancestral Brassica genome. Nat. Plants 6, 929-941 (2020).
8. Liu, S. et al. The Brassica oleracea genome reveals the asymmetrical evolution of polyploid genomes. Nat. Commun. 5, 3930 (2014).

## Sheet: S7
Supplementary Table 7: BAC validation for Brassica juncea var. Sichuan Yellow genome assembly.
BAC ID	Length (bp)	Subject	Strand direction	Coverage (%)	Identity (%)
ZBjuH171K20	118698	A03	+	99.98	98.8871
ZBjuH074D14	81783	A04	-	99.48	96.5687
ZBjuH176O02	68171	A05	-	99.93	99.1174
ZBjuH100A10	166629	A09	+	99.98	98.9963
ZBjuH141O05	161683	A09	+	99.98	96.9778
ZBjuH141M07	149003	A09	+	99.74	98.1187
ZBjuH068D18	144968	A09	+	99.94	99.5813
ZBjuH029J10	142539	A09	-	99.74	97.6162
ZBjuH071E04	142429	A09	+	99.72	96.0955
ZBjuH083A16	141496	A09	+	99.73	97.4425
ZBjuH119F23	141474	A09	-	99.72	98.292
ZBjuH076G06	140722	A09	+	99.71	98.4657
ZBjuH110P22	139267	A09	-	99.71	98.7691
ZBjuH031F14	139161	A09	-	99.71	98.0835
ZBjuH002A10	138291	A09	+	99.71	98.1647
ZBjuH166P12	136378	A09	-	100	99.6476
ZBjuH176H14	134520	A09	+	100	97.3902
ZBjuH179N04	133624	A09	-	99.7	99.5326
ZBjuH080G05	133527	A09	-	99.7	99.4174
ZBjuH059B24	133056	A09	+	99.69	98.6707
ZBjuH025I01	132029	A09	-	99.7	96.8326
ZBjuH119L20	130217	A09	-	99.7	95.1891
ZBjuH059N05	128700	A09	+	99.69	97.7069
ZBjuH139A08	128204	A09	+	99.68	99.0669
ZBjuH090O08	127906	A09	+	99.98	98.7738
ZBjuH181D04	125920	A09	+	99.68	98.8037
ZBjuH025K04	122979	A09	-	98.96	95.9183
ZBjuH057B15	121402	A09	-	99.99	95.3629
ZBjuH102C07	121312	A09	+	99.87	97.456
ZBjuH167E02	120509	A09	-	99.67	99.0802
ZBjuH008D16	119787	A09	+	99.66	96.5543
ZBjuH059J13	119122	A09	-	99.81	99.0788
ZBjuH052E07	117388	A09	-	99.66	97.8441
ZBjuH162E07	116469	A09	+	99.98	99.7159
ZBjuH160K19	115432	A09	-	99.67	99.2824
ZBjuH091L03	114166	A09	-	99.65	99.474
ZBjuH096I20	112364	A09	-	99.35	95.8204
ZBjuH160C04	111873	A09	+	99.84	97.421
ZBjuH015F18	111001	A09	-	99.99	97.4278
ZBjuH081B14	109723	A09	+	99.63	99.8021
ZBjuH130E06	107516	A09	-	99.63	97.4353
ZBjuH047B08	106565	A09	+	99.65	98.8316
ZBjuH004H09	103684	A09	-	99.62	96.7355
ZBjuH040G01	85517	A09	-	99.54	98.462
ZBjuH169F15	78962	A09	-	100	99.3781
ZBjuH006B08	66160	A09	+	99.42	98.3133
ZBjuH082H18	25871	A09	+	99.38	98.7657
ZBjuH111A21	16211	A09	-	99.85	95.7313
ZBjuH053I19	123432	B02	+	99.99	99.0384
ZBjuH134K07	133239	B04	-	99.7	99.7357
ZBjuH053C02	132082	B04	+	99.69	98.4065
ZBjuH113B23	129088	B04	+	99.69	99.6585
ZBjuH091E23	120397	B04	-	99.66	97.8605
ZBjuH162K04	118557	B04	+	99.66	99.4976
ZBjuH021C22	113454	B04	-	99.99	97.2536
ZBjuH064M14	133391	B05	-	99.7	99.763
ZBjuH177H14	149889	B08	+	99.7	99.6
ZBjuH144B01	146286	B08	-	100	99.7094
ZBjuH170E06	145442	B08	+	99.72	98.757
ZBjuH053O18	138890	B08	-	99.71	97.8114
ZBjuH036F18	138109	B08	-	100	97.6961
ZBjuH048F12	133177	B08	+	99.69	98.5099
ZBjuH139F06	130732	B08	+	96.33	96.86
ZBjuH169J11	130425	B08	-	99.71	98.1715
ZBjuH144M04	129653	B08	-	99.71	99.0929
ZBjuH077H12	129644	B08	+	97.63	95.353
ZBjuH011D19	129352	B08	-	100	96.5818
ZBjuH074J14	129072	B08	-	99.72	98.5575
ZBjuH096B11	127693	B08	+	99.69	99.5102
ZBjuH082N14	126294	B08	+	99.68	99.1478
ZBjuH090N23	125151	B08	-	99.99	99.9061
ZBjuH011G16	122910	B08	-	99.67	97.9934
ZBjuH131M12	121526	B08	+	99.67	96.8653
ZBjuH005J18	121452	B08	+	99.68	97.0086
ZBjuH024M12	119507	B08	+	99.67	95.7967
ZBjuH076B13	119097	B08	-	100	99.4849
ZBjuH118M23	118517	B08	+	100	99.7236
ZBjuH075J01	117660	B08	+	99.98	98.6081
ZBjuH068O15	116077	B08	+	100	99.6849
ZBjuH065I24	110102	B08	-	97.88	97.4178
ZBjuH045B24	103524	B08	-	93.27	95.4708

## Sheet: S8
Supplementary Table 8: Evaluation of Brassica juncea var. Sichuan Yellow genome using paired BAC end sequences.
Type	Number（pairs）	Percentage（%）
Total	2567	-
Unique map	2554	99.49
Mapped in same scaffold	1,962/129a	81.87b
Forward & Reverse strand	1872	95.41c
aThe scaffolds which 129 paired BAC-end sequences mapped to were unanchored to chromosomes.
bThe proportion of BESs mapped in same scaffold was calculated as (1,962 + 129)/2,554.
cThe proportion of BESs mapped in the forward and reverse strand of one scaffold was calculated as 1,872/1,962.

## Sheet: S9
Supplementary Table 9: Assessment of LTR-RT completeness of Brassica species using LAI.
Genome	Length (bp)	Intact	Total	Raw LAI	LAI
B. juncea (SY)	933496244	0.04	0.27	14.56	10.73
B. juncea (T84-66)	937030072	0.01	0.16	4.38	2.32
B. napus (Darmor) V4.1	850292103	0.01	0.18	4.75	2.97
B. rapa (Chiifu) V3.0	353140194	0.03	0.24	11.47	5.84
B. rapa (Z1)	401926910	0.02	0.25	6.35	3.72
B. nigra (CGN07651)	402145558	0.02	0.27	6.85	3.52
B. oleracea (HDEM)	554977060	0.02	0.28	8.79	6.89
B. oleracea (TO1000DH)	488622507	0.01	0.17	3.13	2.44

## Sheet: S10
Supplementary Table 10: Transposon elements (TE) annotation of published Brassica genomes.
		Brassica rapa (Chiifu V3.0)				Brassica nigra (CGN7651)				Brassica oleracea (HDEM)				Brassica juncea (SY)							Brassica juncea (T84-66 V1.5)							Brassica napus (Darmor-bzh)
		( Without N gaps: 351.1 Mb)				( Without N gaps: 458.36Mb)				( Without N gaps: 545.0Mb)				A subgenome ( Without N gaps: 354.1 Mb)			B subgenome ( Without N gaps: 494.5 Mb)				A subgenome ( Without N gaps: 303.5Mb)			B subgenome ( Without N gaps: 334.5Mb)				A subgenome ( Without N gaps: 212.0Mb)			C subgenome ( Without N gaps: 341.4Mb)
Transposons		Copy numbers	Length (bp)	Ratio (%) in genome		Copy numbers	Length (bp)	Ratio (%) in genome		Copy numbers	Length (bp)	Ratio (%) in genome		Copy numbers	Length (bp)	Ratio (%) in genome	Copy numbers	Length (bp)	Ratio (%) in genome		Copy numbers	Length (bp)	Ratio (%) in genome	Copy numbers	Length (bp)	Ratio (%) in genome		Copy numbers	Length (bp)	Ratio (%) in genome	Copy numbers	Length (bp)	Ratio (%) in genome
Retrotransposons
LTR/Copia		45576	25870909	0.073693		119304	44369655	0.0968002		156003	80812947	0.148276		50724	33858164	0.0956047	114741	58604561	0.118512		40433	17660462	0.0581855	61056	26589755	0.0794806		34149	14045127	0.066257	102803	46999726	0.137656
LTR/Gypsy		70102	58717548	0.167256		197642	113202016	0.24697		115639	110785477	0.203269		57232	48291567	0.13636	167216	129733386	0.262351		46033	24538620	0.0808467	82142	51009228	0.152474		51930	27917859	0.131701	106662	68775562	0.201435
LTR/other		19543	18743471	0.0533906		36979	19861246	0.0433308		19955	19516274	0.0358085		19173	19162851	0.0541098	21247	20766105	0.0420189		24325	13550086	0.0446431	23949	14339561	0.042863		16563	7810858	0.0368472	18543	12393912	0.0363002
SINE		873	200197	0.000570259		1092	264685	0.000577457		562	453769	0.000832576		860	315786	0.000891679	787	307916	0.000622677		1086	379992	0.00125195	898	374701	0.00112003		1134	299579	0.00141324	773	333332	0.000976286
LINE		40707	15801164	0.0450095		49500	16615150	0.0362489		64647	27348277	0.0501787		35713	15447439	0.0436186	38055	16644505	0.033659		46530	18653050	0.0614557	40508	15841846	0.0473535		42323	15397188	0.0726352	67908	26927314	0.0788666
RNA/other		130	87699	0.00024981		66	12708	2.77247e-05		40	49302	9.04594e-05		82	368126	0.00103947	27	14053	0.000128418		32	18073	5.95446e-05	49	41773	0.000124865		78	18380	8.67065e-05	72	24206	7.08962e-05
Subtotal		176932	110707654	0.31535		404590	183462160	0.400255		356847	227238492	0.416938		163784	109380579	0.308856	342073	214250274	0.433263		158439	71295836	0.234896	208602	103223380	0.308549		146177	62846387	0.296474	296761	149550846	0.438015
DNA transposons
hAT		17325	7530376	0.0214502		27753	8861889	0.0193338		13457	6804120	0.0124842		14993	6408635	0.0180959	16339	7048888	0.0142545		22443	9441365	0.0311062	19059	8330037	0.0248997		16433	6155211	0.0290368	17019	7206675	0.0211074
CACTA		15323	6854083	0.0195238		28491	9808433	0.0213988		74377	33281103	0.0610642		14177	6711179	0.0189502	24668	10371515	0.0209736		12269	4970770	0.0163771	18635	7309200	0.0218482		10043	3801714	0.0179343	36606	17896639	0.0524169
PIF/Harbinger		6704	2357845	0.0067163		10853	3510032	0.00765775		14112	5367849	0.00984894		7293	2778822	0.00784651	8756	3716059	0.00751473		9889	3652504	0.0120338	10871	4304301	0.0128662		5615	2024692	0.00955135	12068	4795335	0.0140449
Tc1/Mariner		5210	1984582	0.00565306		5694	1369608	0.00298804		2950	1386904	0.00254469		3543	1300709	0.00367279	4065	1441930	0.00291591		5515	1635328	0.00538787	4419	1482122	0.00443027		4439	1189704	0.00561235	3565	1193733	0.00349629
MITE/Tourist		14860	7511121	0.0213954		22827	8858378	0.0193261		26492	15401214	0.0282582		12543	6477031	0.0182891	22551	11015871	0.0222766		12914	5745255	0.0189287	16909	7184434	0.0214753		8294	3370953	0.0159023	16111	7072477	0.0207144
DNA-Unknown		2909	1089641	0.00310383		4646	1584581	0.00345704		2273	1291198	0.00236909		3533	1550367	0.00437774	4026	1969473	0.00398273		3972	1692529	0.00557633	4672	2212213	0.00661262		2851	957540	0.00451713	3405	1754562	0.00513888
Helitron		7147	3365552	0.00958674		11454	3869815	0.00844268		9369	3967167	0.00727897		7511	3805294	0.0107449	8869	3571427	0.00722225		7011	3036245	0.0100034	8511	3306155	0.00988257		6229	2126472	0.0100315	8981	2999531	0.00878523
Subtotal		69482	30162103	0.0859164		111724	37428112	0.081656		143030	66505302	0.122024		63593	28539869	0.0805875	89274	38440914	0.0777364		74013	29463056	0.0970711	83076	33189939	0.0992095		53905	19247553	0.0907991	97755	42346543	0.124027
Unclassified		60011	25539698	0.0727496		70830	22838084	0.0498253		36214	27059401	0.0496487		48803	26445027	0.0746723	43494	22597623	0.0456976		60810	27996309	0.0922387	50085	22780212	0.0680933		50360	20294167	0.0957364	44021	24188586	0.0708452
Total		310580	167909034	0.478287		590306	238562954	0.520467		539030	315266529	0.578452		276180	170889418	0.482537	474841	272133187	0.550316		295756	124173327	0.409111	343652	154455135	0.461688		253481	99992983	0.47171	442308	211525343	0.61953

[truncated: 32 more sheets: S11, S12, S13, S14, S15, S16, S17, S18, S19, S20, S21, S22, S23, S24, S25, S26, S27, S28, S29, S30 …]
